# Supplementary material for: Human GBP1 Is Involved in the Repair of Damaged Phagosomes/Endolysosomes
Source: Int J Mol Sci. 2023 Jun 2;24(11):9701. doi: 10.3390/ijms24119701 (PMC10253393; doi:10.3390/ijms24119701)
Supplement: Supplementary file 1 [file ijms-24-09701-s001.zip]

Archive with 1 entries (1 files):
- ijms-2236111-supplementary.pdf
